# Supplementary material for: Comparative transcriptomics and gene expression divergence associated with homoploid hybrid speciation in Argyranthemum
Source: G3 (Bethesda). 2023 Jul 21;13(10):jkad158. doi: 10.1093/g3journal/jkad158 (PMC10542503; doi:10.1093/g3journal/jkad158)
Supplement: jkad158_Supplementary_Data [file jkad158_supplementary_data.zip]

Archive with 3 entries (3 files):
- Supplemental_Figures_G3-2023-404364.docx
- Supplemental_Tables_G3-2023-404364.xlsx
- Supplemental_Text_G3-2023-404364.docx
