# Supplementary material for: Comparative transcriptomics and gene expression divergence associated with homoploid hybrid speciation in Argyranthemum
Source: G3 (Bethesda). 2023 Jul 21;13(10):jkad158. doi: 10.1093/g3journal/jkad158 (PMC10542503; doi:10.1093/g3journal/jkad158)
Supplement: jkad158_Supplementary_Data [file jkad158_supplementary_data.zip › Supplemental_Tables_G3-2023-404364.xlsx]

## Sheet: S1
Supporting Table S1 - Seed accessions used to grow plants for RNA extraction and transcriptome sequencing. Collection reference, population letter, locality, latitude, longitude and representative voucher material deposited at the Natural History Museum London (BM) is provided.
Taxon	Sample	Ref	Pop.	Locality	x	y	Voucher1
A. broussonetii subsp. broussonetii	bro 1	742	A	Barranco de Valle Crispin	28.5308	-16.2427	BM000828668*
A. broussonetii subsp. broussonetii	bro 2	726	B	Las Casas de la Cumbre	28.5352	-16.2346	BM000828476
A. broussonetii subsp. broussonetii	bro 3	554	C	Path to Mesa del Sabinal	28.5587	-16.1576	BM000828673*
A. broussonetii subsp. broussonetii	bro 4	69	D	La Cumbrilla	28.5669	-16.1529	BM000828683
A. broussonetii subsp. broussonetii	bro 5	679	E	Chamorga	28.5719	-16.1559	BM000828483
A. broussonetii subsp. broussonetii	bro 6	157	F	Roques del Fraile	28.5522	-16.2292	BM000828598
A. sundingii	sun 7	181	G	Valle Crispin	28.5152	-16.2359	BM000828751*
A. sundingii	sun 8	199	G	Valle Crispin	28.5151	-16.2366	BM000828750*
A. sundingii	sun 9	272	H	Valle Brosque	28.5198	-16.2265	BM000828566
A. sundingii	sun 10	276	H	Valle Brosque	28.5198	-16.2264	BM000828567*
A. sundingii	sun 11	292	I	Roque Cubo	28.5236	-16.2201	BM000828561
A. sundingii	sun 12	401	J	Barranco del Cercado de Andrés	28.528	-16.213	BM000828516
A. lemsii	lem 13	76	M	Path to Mesa del Sabinal	28.5584	-16.1521	BM000828676
A. lemsii	lem 14	73	M	Path to Mesa del Sabinal	28.5583	-16.1527	BM000828679
A. lemsii	lem 15	66	N	La Cumbrilla	28.5673	-16.151	BM000828686
A. lemsii	lem 16	68	N	La Cumbrilla	28.5673	-16.151	BM000828684
A. lemsii	lem 17	261	O	Barranco de Roque Bermejo	28.5729	-16.1518	BM000828724*
A. lemsii	lem 18	264	O	Barranco de Roque Bermejo	28.5729	-16.1518	BM000828723*
A. frutescens subsp. frutescens	fru 19	568	P	Maria Jiménez	28.4994	-16.228	BM000828497
A. frutescens subsp. frutescens	fru 20	623	Q	Barranco del Cercado de Andrés	28.5129	-16.1964	BM000828492
A. frutescens subsp. frutescens	fru 21	632	R	Igueste de San Andreas	28.5281	-16.1591	BM000828490
A. frutescens subsp. succulentum	fru 22	241	S	Roque Bermejo	28.5797	-16.1351	BM000828732*
A. frutescens subsp. succulentum	fru 23	232	T	Between Almáciga and Roque Bermejo	28.5823	-16.1653	BM000828575*
A. frutescens subsp. succulentum	fru 24	153	U	Barranco de Afur	28.5626	-16.2528	BM000828601
1 All material was collected by O. White, M. Carine, A. Reyes-Betancort, A. Santos-Guerra & G. Torre
* If a voucher was not collected from the same plant, a barcode of a representative voucher from the same population deposited at the Natural History Museum London (BM) is provided

## Sheet: S2
Supporting Table S2 – Comparison of summary statistics across four Trinity assemblies with differing parameters for max_diffs_same_path (diff) and max_internal_gap_same_path (gap).
	diff = 2	diff = 2	diff = 4	diff = 4
	gap = 10	gap = 15	gap = 10	gap = 15
Total trinity 'genes'	458802	459075	458756	459078
Total trinity transcripts	805963	794696	806037	794264
Contig N50	1001	995	1001	994
Median contig length	429	426	430	426
Average contig	687	683	687	683
Total assembled bases	553706159	542757002	553818425	542512370

## Sheet: S3
Supporting Table S3 – Numbers of raw reads, filtered reads and percentage (pct.) of reads removed across all samples.
Sample	Raw	Filtered	Pct. removed
bro 1	30256576	28507427	0.0578
bro 2	31969742	29254850	0.0849
bro 3	34096840	32477301	0.0475
bro 4	30006151	28667503	0.0446
bro 5	36165576	34730809	0.0397
bro 6	37264585	35566629	0.0456
sun 7	29134686	27700509	0.0492
sun 8	30820622	29433290	0.045
sun 9	36162662	34635900	0.0422
sun 10	21466656	20082748	0.0645
sun 11	25043659	23888500	0.0461
sun 12	26905584	25593836	0.0488
lem 13	25410941	24129706	0.0504
lem 14	25932851	24547412	0.0534
lem 15	24870800	23085199	0.0718
lem 16	24590452	23401360	0.0484
lem 17	26815926	25418012	0.0521
lem 18	26447171	25108225	0.0506
fru 19	27171940	25875691	0.0477
fru 20	23509641	22415862	0.0465
fru 21	22054432	20677352	0.0624
fru 22	27377766	25928306	0.0529
fru 23	24270313	22936826	0.0549
fru 24	26452080	25010871	0.0545
mean	28091569	26628089	0.0521
total	674197652	639074124

## Sheet: S4
Supporting Table S4 - Numbers and percentage of paired reads pre- and post-normalisation within and across species.
		Input	Retained	Retained (%)
Within sp.
	bro	189204519	9732524	0.0514
	fru	142844908	9705641	0.0679
	lem	145689914	9319940	0.064
	sun	161334783	9308845	0.0577
	mean	159768531	9.51674e+06	0.0596
Across spp.*
	all	38066950	20594870	0.541

## Sheet: S5
Supporting Table S5 - Summary statistics for species-specific and interspecific assemblies generated using the script TrinityStats.pl. Taxa are abbreviated as bro (A. broussonetii), fru (A. frutescens), lem (A. lemsii) and sun (A. sundingii) and mean statistics species-specific assemblies are also presented.
		Interspecific assembly	Species specific assemblies
			bro	sun	lem	fru	mean
Counts of transcripts
	Total trinity 'genes'	459078	221630	206045	192034	202739	205612
	Total trinity transcripts	794264	358396	329007	319941	339596	336735
Stats for all transcript contigs
	Contig N50	994	1201	1196	1228	1201	1207
	Median contig length (bp)	426	473	464	502	492	483
	Average contig length (bp)	683	771	763	799	783	779
	Total assembled bases	542512370	276436286	250939921	255471389	265880282	262181970

## Sheet: S6
Supporting Table S6 - Significantly enriched Gene Ontology (GO) terms for loci differentially expressed (topgoFisher < 0.01) between the parental species, A. broussonetii and A. frutescens. Ontology is abbreviated as BP (biological process), CC (cellular component) and MF (molecular function).
GO.ID	Term	Annotated	Significant	Expected	classicFisher	elimFisher	topgoFisher	parentchildFisher	Ontology
GO:0008150	biological_process	8881	1082	1832.92	1	< 1e-30	< 1e-30	1	BP
GO:0009414	response to water deprivation	431	69	88.95	0.9943	1.6e-11	6.2e-11	0.05578	BP
GO:0006468	protein phosphorylation	474	75	97.83	0.9971	4.7e-10	3.4e-09	0.00011	BP
GO:0009611	response to wounding	286	45	59.03	0.9861	9.6e-08	1e-07	0.14411	BP
GO:0000727	double-strand break repair via break-ind...	10	7	2.06	0.0011	6.4e-07	6.4e-07	0.00116	BP
GO:0009833	plant-type primary cell wall biogenesis	18	9	3.71	0.0053	8.1e-07	8.1e-07	0.00152	BP
GO:0009617	response to bacterium	440	73	90.81	0.9873	1.2e-06	1.2e-06	0.21761	BP
GO:0009059	macromolecule biosynthetic process	1982	221	409.06	1	1.4e-06	2.2e-06	0.92425	BP
GO:1901362	organic cyclic compound biosynthetic pro...	1514	195	312.47	1	3.7e-09	2.4e-06	0.06995	BP
GO:0050832	defense response to fungus	254	39	52.42	0.9875	1.3e-06	3.6e-06	0.49106	BP
GO:1905392	plant organ morphogenesis	337	54	69.55	0.9874	1.1e-05	6.7e-06	0.09072	BP
GO:0006268	DNA unwinding involved in DNA replicatio...	13	7	2.68	0.0084	7.7e-06	7.7e-06	6.8e-05	BP
GO:0009888	tissue development	800	122	165.11	1	8.2e-07	9.1e-06	0.01777	BP
GO:0042742	defense response to bacterium	348	51	71.82	0.9985	1.4e-07	9.8e-06	0.7381	BP
GO:0030244	cellulose biosynthetic process	37	10	7.64	0.2192	0.00013	1.5e-05	0.39324	BP
GO:0009651	response to salt stress	303	42	62.54	0.9992	7.4e-06	1.7e-05	0.49654	BP
GO:0009809	lignin biosynthetic process	34	10	7.02	0.1464	5.7e-05	2.2e-05	0.21172	BP
GO:0019438	aromatic compound biosynthetic process	1427	181	294.51	1	8.6e-07	3.4e-05	0.0868	BP
GO:0090558	plant epidermis development	217	33	44.79	0.9837	0.00054	3.6e-05	0.54751	BP
GO:0009845	seed germination	96	20	19.81	0.5218	5.4e-06	3.6e-05	0.02149	BP
GO:0009793	embryo development ending in seed dorman...	447	57	92.25	1	1.5e-05	3.8e-05	0.63778	BP
GO:0009813	flavonoid biosynthetic process	44	13	9.08	0.1041	4.2e-06	4.2e-05	0.00327	BP
GO:0048316	seed development	669	92	138.07	1	1.3e-06	4.9e-05	0.5516	BP
GO:0048589	developmental growth	548	76	113.1	1	5.6e-06	5.1e-05	0.23584	BP
GO:0048364	root development	449	68	92.67	0.999	1.1e-05	5.7e-05	0.2254	BP
GO:0009408	response to heat	191	34	39.42	0.8572	3.2e-05	6.7e-05	0.06409	BP
GO:1902975	mitotic DNA replication initiation	5	4	1.03	0.0076	9.9e-05	9.9e-05	0.0068	BP
GO:0009695	jasmonic acid biosynthetic process	20	8	4.13	0.0381	2.6e-05	0.0001	0.0076	BP
GO:0048507	meristem development	284	47	58.61	0.9662	1.3e-05	0.00012	0.25483	BP
GO:0045490	pectin catabolic process	19	7	3.92	0.0779	0.00016	0.00016	0.1058	BP
GO:0006082	organic acid metabolic process	972	166	200.61	0.9983	0.00102	0.00016	1.1e-06	BP
GO:0009416	response to light stimulus	1066	118	220.01	1	4.4e-06	0.00017	0.61073	BP
GO:0043436	oxoacid metabolic process	917	151	189.26	0.9996	6e-06	0.00023	0.98393	BP
GO:0009266	response to temperature stimulus	565	84	116.61	0.9999	0.00026	0.00023	0.04431	BP
GO:0009834	plant-type secondary cell wall biogenesi...	51	12	10.53	0.3568	0.00012	0.00025	0.31598	BP
GO:0009698	phenylpropanoid metabolic process	70	19	14.45	0.1171	0.00049	0.00027	0.00017	BP
GO:0006271	DNA strand elongation involved in DNA re...	15	5	3.1	0.181	0.00239	0.00028	0.02248	BP
GO:0019748	secondary metabolic process	255	51	52.63	0.625	6.1e-07	0.00029	0.00024	BP
GO:0009409	response to cold	284	38	58.61	0.9995	4.4e-05	0.0003	0.62401	BP
GO:0042545	cell wall modification	54	13	11.14	0.3149	4.8e-05	0.00041	0.05359	BP
GO:0009294	DNA-mediated transformation	16	6	3.3	0.0925	0.00042	0.00042	1	BP
GO:0010817	regulation of hormone levels	123	21	25.39	0.8639	0.00406	0.00045	0.06093	BP
GO:0048367	shoot system development	776	104	160.16	1	0.00014	0.00054	0.55917	BP
GO:0006633	fatty acid biosynthetic process	72	19	14.86	0.1445	2e-07	0.00055	0.00887	BP
GO:0006952	defense response	815	124	168.21	1	0.00024	0.00056	0.04673	BP
GO:0007062	sister chromatid cohesion	25	7	5.16	0.2452	0.00105	0.00062	0.07066	BP
GO:0009098	leucine biosynthetic process	7	4	1.44	0.0371	0.00062	0.00062	0.06011	BP
GO:0019538	protein metabolic process	2029	240	418.76	1	2.5e-05	0.00068	0.74227	BP
GO:0044281	small molecule metabolic process	1451	231	299.47	1	7e-05	0.00077	2.1e-06	BP
GO:0030154	cell differentiation	510	56	105.26	1	0.00348	0.00105	0.92382	BP
GO:0080147	root hair cell development	45	9	9.29	0.6011	0.00281	0.00114	0.02029	BP
GO:0009686	gibberellin biosynthetic process	12	6	2.48	0.0225	6.2e-05	0.00117	0.02332	BP
GO:0002237	response to molecule of bacterial origin	46	10	9.49	0.4847	0.00085	0.00117	0.1013	BP
GO:0042938	dipeptide transport	4	3	0.83	0.0297	0.00118	0.00118	0.00879	BP
GO:0055085	transmembrane transport	445	70	91.84	0.9968	0.00037	0.00121	0.01615	BP
GO:0048532	anatomical structure arrangement	86	20	17.75	0.3129	0.00118	0.00129	0.00472	BP
GO:0009648	photoperiodism	147	19	30.34	0.9945	0.00494	0.00158	0.25893	BP
GO:0034605	cellular response to heat	47	10	9.7	0.5146	0.00101	0.0016	0.07423	BP
GO:0000226	microtubule cytoskeleton organization	113	20	23.32	0.8125	0.00245	0.00165	0.02961	BP
GO:0010468	regulation of gene expression	1521	159	313.91	1	0.00234	0.00173	0.40541	BP
GO:0006631	fatty acid metabolic process	147	33	30.34	0.3234	0.00113	0.00177	0.00209	BP
GO:0010228	vegetative to reproductive phase transit...	238	28	49.12	0.9999	0.00307	0.00184	0.86354	BP
GO:0009738	abscisic acid-activated signaling pathwa...	112	17	23.12	0.9439	0.00139	0.00222	0.39744	BP
GO:0009753	response to jasmonic acid	201	33	41.48	0.9457	0.00036	0.00223	0.05335	BP
GO:0009934	regulation of meristem structural organi...	15	5	3.1	0.181	0.00239	0.00239	0.03775	BP
GO:0048366	leaf development	279	38	57.58	0.9991	3e-05	0.00242	0.37241	BP
GO:0040007	growth	709	99	146.33	1	0.00099	0.00243	0.07523	BP
GO:0006355	regulation of DNA-templated transcriptio...	767	79	158.3	1	0.00123	0.00244	0.6316	BP
GO:0071396	cellular response to lipid	356	62	73.47	0.9459	5.7e-05	0.00271	0.00346	BP
GO:0009867	jasmonic acid mediated signaling pathway	63	12	13	0.6714	0.00094	0.00278	0.17931	BP
GO:0010244	response to low fluence blue light stimu...	5	3	1.03	0.0629	0.0028	0.0028	0.01463	BP
GO:0051512	positive regulation of unidimensional ce...	5	3	1.03	0.0629	0.0028	0.0028	0.02072	BP
GO:0080027	response to herbivore	5	3	1.03	0.0629	0.0028	0.0028	0.02889	BP
GO:0009057	macromolecule catabolic process	478	76	98.65	0.9968	0.00012	0.00293	0.00052	BP
GO:0000162	tryptophan biosynthetic process	10	4	2.06	0.1323	0.00316	0.00316	0.22635	BP
GO:0009089	lysine biosynthetic process via diaminop...	10	4	2.06	0.1323	0.00316	0.00316	0.29371	BP
GO:0015706	nitrate transmembrane transport	10	4	2.06	0.1323	0.00316	0.00316	0.14704	BP
GO:0071695	anatomical structure maturation	122	19	25.18	0.9373	0.03338	0.0032	0.23841	BP
GO:1990961	xenobiotic detoxification by transmembra...	16	5	3.3	0.2212	0.00329	0.00329	0.16725	BP
GO:0006457	protein folding	114	20	23.53	0.8246	0.00245	0.0034	0.06506	BP
GO:0005975	carbohydrate metabolic process	503	86	103.81	0.9815	0.01152	0.0035	0.00094	BP
GO:0046777	protein autophosphorylation	84	14	17.34	0.8509	0.00145	0.00367	0.46291	BP
GO:0023052	signaling	885	120	182.65	1	0.00993	0.00382	0.10406	BP
GO:0071669	plant-type cell wall organization or bio...	255	49	52.63	0.7373	0.00025	0.00384	0.31859	BP
GO:0031347	regulation of defense response	257	41	53.04	0.977	0.00054	0.00406	0.24006	BP
GO:0090333	regulation of stomatal closure	24	6	4.95	0.374	0.00446	0.00446	0.45272	BP
GO:0006354	DNA-templated transcription elongation	30	4	6.19	0.8935	0.14221	0.00459	0.356	BP
GO:0006097	glyoxylate cycle	2	2	0.41	0.0426	0.00459	0.00459	0.03032	BP
GO:0015798	myo-inositol transport	2	2	0.41	0.0426	0.00459	0.00459	0.15152	BP
GO:0052865	1-deoxy-D-xylulose 5-phosphate biosynthe...	2	2	0.41	0.0426	0.00459	0.00459	0.01197	BP
GO:0090352	regulation of nitrate assimilation	2	2	0.41	0.0426	0.00459	0.00459	0.01221	BP
GO:1901332	negative regulation of lateral root deve...	2	2	0.41	0.0426	0.00459	0.00459	0.02301	BP
GO:1904812	rRNA acetylation involved in maturation ...	2	2	0.41	0.0426	0.00459	0.00459	0.01894	BP
GO:1990559	mitochondrial coenzyme A transmembrane t...	2	2	0.41	0.0426	0.00459	0.00459	0.00433	BP
GO:0071230	cellular response to amino acid stimulus	11	4	2.27	0.1755	0.0047	0.0047	0.07181	BP
GO:0009749	response to glucose	32	7	6.6	0.5008	0.00484	0.00484	0.79251	BP
GO:0009620	response to fungus	329	51	67.9	0.9932	0.00368	0.00486	0.54566	BP
GO:0050793	regulation of developmental process	664	87	137.04	1	0.00016	0.00519	0.29917	BP
GO:0045491	xylan metabolic process	32	7	6.6	0.5008	0.00484	0.00528	0.21567	BP
GO:0009750	response to fructose	6	3	1.24	0.1068	0.00531	0.00531	0.10859	BP
GO:0010072	primary shoot apical meristem specificat...	6	3	1.24	0.1068	0.00531	0.00531	0.03245	BP
GO:0010236	plastoquinone biosynthetic process	6	3	1.24	0.1068	0.00531	0.00531	0.07539	BP
GO:0016444	somatic cell DNA recombination	6	3	1.24	0.1068	0.00531	0.00531	0.07858	BP
GO:0120029	proton export across plasma membrane	6	3	1.24	0.1068	0.00531	0.00531	0.12381	BP
GO:0019439	aromatic compound catabolic process	179	28	36.94	0.9638	0.00066	0.00549	0.05909	BP
GO:0042026	protein refolding	25	6	5.16	0.4147	0.00553	0.00553	0.24741	BP
GO:0006629	lipid metabolic process	734	114	151.49	0.9999	0.0047	0.00562	0.00498	BP
GO:0009615	response to virus	53	9	10.94	0.7934	0.00865	0.00572	0.4431	BP
GO:0007165	signal transduction	871	116	179.76	1	0.0006	0.00618	0.19537	BP
GO:0014070	response to organic cyclic compound	288	41	59.44	0.9981	0.00061	0.0066	0.32855	BP
GO:0009850	auxin metabolic process	29	7	5.99	0.3903	0.00268	0.00664	0.05539	BP
GO:1901701	cellular response to oxygen-containing c...	543	84	112.07	0.9993	1.3e-05	0.00667	0.11052	BP
GO:0009306	protein secretion	12	4	2.48	0.2226	0.00668	0.00668	0.02862	BP
GO:0031408	oxylipin biosynthetic process	12	4	2.48	0.2226	0.00668	0.00668	0.22924	BP
GO:0019252	starch biosynthetic process	24	6	4.95	0.374	0.00446	0.00737	0.5359	BP
GO:0006511	ubiquitin-dependent protein catabolic pr...	236	33	48.71	0.9969	0.01038	0.00755	0.97702	BP
GO:1901575	organic substance catabolic process	937	145	193.38	1	0.00371	0.00756	0.00123	BP
GO:0009723	response to ethylene	109	17	22.5	0.9268	0.00102	0.00773	0.22131	BP
GO:1901565	organonitrogen compound catabolic proces...	538	83	111.04	0.9993	9.9e-05	0.00816	0.04344	BP
GO:0010218	response to far red light	27	6	5.57	0.4947	0.00824	0.00824	0.06021	BP
GO:0061640	cytoskeleton-dependent cytokinesis	45	16	9.29	0.0147	0.00165	0.00859	0.00179	BP
GO:0007018	microtubule-based movement	44	8	9.08	0.7138	0.00863	0.00863	0.42899	BP
GO:0007052	mitotic spindle organization	24	6	4.95	0.374	0.00446	0.00879	0.0901	BP
GO:0016070	RNA metabolic process	2364	219	487.9	1	0.00377	0.0088	0.80095	BP
GO:0009088	threonine biosynthetic process	7	3	1.44	0.1592	0.00883	0.00883	0.24136	BP
GO:0009423	chorismate biosynthetic process	7	3	1.44	0.1592	0.00883	0.00883	0.07692	BP
GO:0042372	phylloquinone biosynthetic process	7	3	1.44	0.1592	0.00883	0.00883	0.625	BP
GO:0051231	spindle elongation	7	3	1.44	0.1592	0.00883	0.00883	0.07879	BP
GO:0090332	stomatal closure	37	10	7.64	0.2192	0.00901	0.00901	0.19979	BP
GO:0005985	sucrose metabolic process	27	9	5.57	0.0866	4.5e-05	0.00902	0.08183	BP
GO:0009740	gibberellic acid mediated signaling path...	19	6	3.92	0.1817	0.0012	0.00909	0.5	BP
GO:0051453	regulation of intracellular pH	18	5	3.71	0.3079	0.00576	0.00912	1	BP
GO:0009395	phospholipid catabolic process	13	4	2.68	0.2725	0.00914	0.00914	0.05132	BP
GO:0005634	nucleus	3716	420	758.51	1	< 1e-30	4.7e-30	0.70443	CC
GO:0005886	plasma membrane	1222	193	249.43	1	3.2e-30	1.4e-29	0.02445	CC
GO:0005575	cellular_component	8973	1072	1831.57	1	5.9e-28	3.2e-28	1	CC
GO:0005737	cytoplasm	6206	757	1266.77	1	< 1e-30	4e-27	0.26885	CC
GO:0005829	cytosol	1338	193	273.11	1	2.7e-26	8.3e-26	0.00257	CC
GO:0005576	extracellular region	773	140	157.78	0.954	1.5e-23	1.5e-23	1.8e-07	CC
GO:0009506	plasmodesma	443	90	90.42	0.54	4e-22	4e-22	1	CC
GO:0009507	chloroplast	2629	324	536.63	1	5.9e-19	5.9e-19	0.59161	CC
GO:0005739	mitochondrion	1515	174	309.24	1	1.6e-13	6.1e-13	0.60357	CC
GO:0009570	chloroplast stroma	523	81	106.75	0.999	5.8e-13	2.4e-12	0.00969	CC
GO:0009941	chloroplast envelope	421	68	85.93	0.99	6.5e-12	8.1e-11	0.00666	CC
GO:0000325	plant-type vacuole	395	70	80.63	0.922	1.7e-11	2.3e-10	0.00544	CC
GO:0005783	endoplasmic reticulum	508	66	103.69	1	1.2e-07	6.2e-10	0.18189	CC
GO:0009505	plant-type cell wall	216	41	44.09	0.726	8.5e-10	1.4e-09	0.3547	CC
GO:0042555	MCM complex	8	7	1.63	9.7e-05	4.3e-08	4.3e-08	7.1e-07	CC
GO:0016020	membrane	2112	295	431.1	1	1.1e-06	9e-08	0.00123	CC
GO:0005794	Golgi apparatus	588	74	120.02	1	7.4e-08	2.2e-07	0.24892	CC
GO:0010494	cytoplasmic stress granule	76	17	15.51	0.379	7.8e-06	7.8e-06	0.35557	CC
GO:0048046	apoplast	112	20	22.86	0.783	4.4e-05	4.4e-05	0.5748	CC
GO:0000347	THO complex	12	6	2.45	0.021	5.6e-05	5.6e-05	0.00041	CC
GO:0009536	plastid	2836	350	578.88	1	8e-05	5.8e-05	0.08387	CC
GO:0009705	plant-type vacuole membrane	65	13	13.27	0.582	0.0003	0.0003	0.31071	CC
GO:0009534	chloroplast thylakoid	300	39	61.24	1	0.00112	0.00033	0.38148	CC
GO:0000932	P-body	36	9	7.35	0.306	0.00045	0.00045	0.29835	CC
GO:0005813	centrosome	15	5	3.06	0.175	0.00221	0.00221	0.19369	CC
GO:0031011	Ino80 complex	16	5	3.27	0.214	0.00303	0.00303	0.03077	CC
GO:0000785	chromatin	109	21	22.25	0.654	0.00037	0.00333	0.01912	CC
GO:0016442	RISC complex	2	2	0.41	0.042	0.00442	0.00442	1	CC
GO:0005740	mitochondrial envelope	119	13	24.29	0.998	0.05271	0.00833	0.6713	CC
GO:0010005	cortical microtubule, transverse to long...	7	3	1.43	0.155	0.00838	0.00838	0.22008	CC
GO:0000974	Prp19 complex	13	4	2.65	0.265	0.00856	0.00856	0.03487	CC
GO:0005615	extracellular space	26	6	5.31	0.444	0.00621	0.00861	0.08428	CC
GO:0003674	molecular_function	8439	1034	1753.17	1	< 1e-30	< 1e-30	1	MF
GO:0005515	protein binding	2554	301	530.58	1	2e-16	3.3e-13	0.90571	MF
GO:0016887	ATP hydrolysis activity	243	44	50.48	0.8681	2e-09	2e-09	0.4573	MF
GO:0003729	mRNA binding	554	76	115.09	1	3e-09	1.1e-08	0.00148	MF
GO:0004674	protein serine/threonine kinase activity	334	54	69.39	0.9868	7.7e-08	1.8e-07	0.4447	MF
GO:0005506	iron ion binding	106	22	22.02	0.5407	2.1e-06	1.2e-06	0.02861	MF
GO:0051287	NAD binding	49	15	10.18	0.0683	5e-07	1.8e-06	0.00452	MF
GO:0016760	cellulose synthase (UDP-forming) activit...	16	8	3.32	0.0089	3.5e-06	3.5e-06	0.06716	MF
GO:0000287	magnesium ion binding	61	15	12.67	0.2749	1e-05	1e-05	0.04182	MF
GO:0005507	copper ion binding	109	21	22.64	0.6882	1.2e-05	1.2e-05	0.07029	MF
GO:0017116	single-stranded DNA helicase activity	8	6	1.66	0.0015	2.4e-06	2.7e-05	0.00062	MF
GO:0042937	tripeptide transmembrane transporter act...	7	5	1.45	0.0056	2.7e-05	2.7e-05	0.01753	MF
GO:0020037	heme binding	100	19	20.77	0.7074	3.9e-05	3.9e-05	0.55698	MF
GO:0031625	ubiquitin protein ligase binding	27	9	5.61	0.0896	4.7e-05	4.7e-05	0.46798	MF
GO:0030170	pyridoxal phosphate binding	55	13	11.43	0.35	6.2e-05	6.2e-05	0.075	MF
GO:0071916	dipeptide transmembrane transporter acti...	5	4	1.04	0.0078	0.0001	0.0001	0.02763	MF
GO:0005524	ATP binding	248	33	51.52	0.9992	0.00017	0.00017	0.81296	MF
GO:0004185	serine-type carboxypeptidase activity	20	7	4.15	0.1021	0.00023	0.00023	0.24006	MF
GO:0008017	microtubule binding	103	18	21.4	0.8285	0.00019	0.0003	0.98603	MF
GO:0034338	short-chain carboxylesterase activity	3	3	0.62	0.009	0.00032	0.00032	0.00956	MF
GO:0005509	calcium ion binding	103	17	21.4	0.8861	0.00056	0.00056	0.46042	MF
GO:0004707	MAP kinase activity	12	5	2.49	0.0832	0.00077	0.00077	0.02963	MF
GO:0030599	pectinesterase activity	12	5	2.49	0.0832	0.00077	0.00077	0.08842	MF
GO:0046910	pectinesterase inhibitor activity	12	5	2.49	0.0832	0.00077	0.00077	0.14839	MF
GO:0050661	NADP binding	36	9	7.48	0.3255	0.00054	0.00108	0.09569	MF
GO:0004518	nuclease activity	125	16	25.97	0.9926	0.01076	0.00118	0.83678	MF
GO:0008964	phosphoenolpyruvate carboxylase activity	4	3	0.83	0.0303	0.0012	0.0012	0.4	MF
GO:0019825	oxygen binding	4	3	0.83	0.0303	0.0012	0.0012	0.0157	MF
GO:0047714	galactolipase activity	4	3	0.83	0.0303	0.0012	0.0012	0.03137	MF
GO:0042802	identical protein binding	210	25	43.63	0.9997	0.00454	0.00131	0.51269	MF
GO:0015171	amino acid transmembrane transporter act...	37	8	7.69	0.5142	0.00295	0.00172	0.11325	MF
GO:0008270	zinc ion binding	309	35	64.19	1	0.00211	0.00211	0.99118	MF
GO:0042910	xenobiotic transmembrane transporter act...	33	9	6.86	0.2336	0.00026	0.00217	0.03658	MF
GO:0016705	oxidoreductase activity, acting on paire...	119	26	24.72	0.4217	0.00227	0.00269	0.10438	MF
GO:0015631	tubulin binding	112	22	23.27	0.6532	0.00196	0.00275	0.00969	MF
GO:0008271	secondary active sulfate transmembrane t...	5	3	1.04	0.064	0.00284	0.00284	0.04011	MF
GO:0003993	acid phosphatase activity	22	6	4.57	0.2991	0.00285	0.00285	0.02133	MF
GO:0003697	single-stranded DNA binding	46	9	9.56	0.6379	0.0034	0.0034	0.02218	MF
GO:0042389	omega-3 fatty acid desaturase activity	5	3	1.04	0.064	0.00284	0.00463	0.06887	MF
GO:0003849	3-deoxy-7-phosphoheptulonate synthase ac...	2	2	0.42	0.0431	0.00463	0.00463	0.01305	MF
GO:0003852	2-isopropylmalate synthase activity	2	2	0.42	0.0431	0.00463	0.00463	0.14286	MF
GO:0003987	acetate-CoA ligase activity	2	2	0.42	0.0431	0.00463	0.00463	0.12121	MF
GO:0004640	phosphoribosylanthranilate isomerase act...	2	2	0.42	0.0431	0.00463	0.00463	0.06593	MF
GO:0005366	myo-inositol:proton symporter activity	2	2	0.42	0.0431	0.00463	0.00463	0.09091	MF
GO:0008661	1-deoxy-D-xylulose-5-phosphate synthase ...	2	2	0.42	0.0431	0.00463	0.00463	0.16667	MF
GO:0008793	aromatic-amino-acid:2-oxoglutarate amino...	2	2	0.42	0.0431	0.00463	0.00463	0.02252	MF
GO:0015228	coenzyme A transmembrane transporter act...	2	2	0.42	0.0431	0.00463	0.00463	0.00768	MF
GO:0045486	naringenin 3-dioxygenase activity	2	2	0.42	0.0431	0.00463	0.00463	0.01478	MF
GO:0070012	oligopeptidase activity	2	2	0.42	0.0431	0.00463	0.00463	0.02067	MF
GO:0080054	low-affinity nitrate transmembrane trans...	2	2	0.42	0.0431	0.00463	0.00463	0.09091	MF
GO:0102835	1-18:2-2-16:0-monogalactosyldiacylglycer...	2	2	0.42	0.0431	0.00463	0.00463	0.13333	MF
GO:0102837	1-18:2-2-16:1-monogalactosyldiacylglycer...	2	2	0.42	0.0431	0.00463	0.00463	0.13333	MF
GO:0102839	1-18:2-2-16:2-monogalactosyldiacylglycer...	2	2	0.42	0.0431	0.00463	0.00463	0.13333	MF
GO:0102840	1-18:2-2-16:3-monogalactosyldiacylglycer...	2	2	0.42	0.0431	0.00463	0.00463	0.13333	MF
GO:0102842	1-18:1-2-16:2-monogalactosyldiacylglycer...	2	2	0.42	0.0431	0.00463	0.00463	0.13333	MF
GO:0102848	1-18:2-2-18:2-digalactosyldiacylglycerol...	2	2	0.42	0.0431	0.00463	0.00463	0.13333	MF
GO:0102849	1-18:2-2-18:3-digalactosyldiacylglycerol...	2	2	0.42	0.0431	0.00463	0.00463	0.13333	MF
GO:0102874	1-16:0-2-18:2-digalactosyldiacylglycerol...	2	2	0.42	0.0431	0.00463	0.00463	0.13333	MF
GO:0102875	1-18:2-2-18:2-monogalactosyldiacylglycer...	2	2	0.42	0.0431	0.00463	0.00463	0.13333	MF
GO:1990883	rRNA cytidine N-acetyltransferase activi...	2	2	0.42	0.0431	0.00463	0.00463	0.02834	MF
GO:0008143	poly(A) binding	11	4	2.29	0.1786	0.00479	0.00479	0.66667	MF
GO:0004672	protein kinase activity	454	72	94.32	0.9971	0.0027	0.00482	0.04759	MF
GO:0003724	RNA helicase activity	76	12	15.79	0.891	0.00505	0.00505	0.19927	MF
GO:0004033	aldo-keto reductase (NADP) activity	14	6	2.91	0.0517	0.00018	0.00535	0.11857	MF
GO:0008553	P-type proton-exporting transporter acti...	6	3	1.25	0.1086	0.00539	0.00539	0.12381	MF
GO:0080025	phosphatidylinositol-3,5-bisphosphate bi...	6	3	1.25	0.1086	0.00539	0.00539	0.05382	MF
GO:0005516	calmodulin binding	77	12	16	0.9009	0.00562	0.00562	0.18884	MF
GO:0046872	metal ion binding	742	117	154.15	0.9998	0.00192	0.00588	0.61732	MF
GO:0003682	chromatin binding	114	16	23.68	0.9754	0.00447	0.00617	0.32786	MF
GO:0003924	GTPase activity	98	14	20.36	0.9617	0.00645	0.00645	0.83995	MF
GO:0003824	catalytic activity	3955	617	821.64	1	1.6e-05	0.00683	8.4e-19	MF
GO:0010181	FMN binding	19	5	3.95	0.3586	0.00755	0.00755	0.16524	MF
GO:0004712	protein serine/threonine/tyrosine kinase...	33	7	6.86	0.544	0.00595	0.00842	0.25597	MF
GO:0043531	ADP binding	7	3	1.45	0.1616	0.00896	0.00896	0.08237	MF
GO:0102756	very-long-chain 3-ketoacyl-CoA synthase ...	7	3	1.45	0.1616	0.00896	0.00896	0.08032	MF
GO:0031386	protein tag	13	4	2.7	0.2767	0.0093	0.0093	0.06473	MF
GO:0008320	protein transmembrane transporter activi...	29	5	6.02	0.7497	0.04401	0.00931	1	MF
GO:0004843	cysteine-type deubiquitinase activity	36	7	7.48	0.6432	0.00974	0.00974	0.35091	MF

## Sheet: S7
Supporting Table S7 - Significantly enriched KEGG for loci differentially expressed between species. Only comparisons with enriched KEGG pathways are shown
A. Bro vs Fru
ID	Description	Pvalue
ath01230	Biosynthesis of amino acids - Arabidopsis thaliana (thale cress)	0.0185003
B. Novel Sun
ID	Description	Pvalue
ath00780	Biotin metabolism - Arabidopsis thaliana (thale cress)	0.0455981
ath00941	Flavonoid biosynthesis - Arabidopsis thaliana (thale cress)	0.0455981
ath00061	Fatty acid biosynthesis - Arabidopsis thaliana (thale cress)	0.0455981
ath00510	N-Glycan biosynthesis - Arabidopsis thaliana (thale cress)	0.0455981
C. Novel Lem
ID	Description	Pvalue
ath00061	Fatty acid biosynthesis - Arabidopsis thaliana (thale cress)	0.0391658
ath00710	Carbon fixation in photosynthetic organisms - Arabidopsis thaliana (thale cress)	0.0391658
D. Sun vs Lem
ID	Description	Pvalue
ath00260	Glycine, serine and threonine metabolism - Arabidopsis thaliana (thale cress)	0.00207854
ath00061	Fatty acid biosynthesis - Arabidopsis thaliana (thale cress)	0.00517324
ath00780	Biotin metabolism - Arabidopsis thaliana (thale cress)	0.0116516
ath00941	Flavonoid biosynthesis - Arabidopsis thaliana (thale cress)	0.0214512
E. Sun bro-like
ID	Description	Pvalue
ath00061	Fatty acid biosynthesis - Arabidopsis thaliana (thale cress)	0.0224544

## Sheet: S8
Supporting Table S8 - Significantly enriched Gene Ontology (GO) terms for loci differentially expressed (topgoFisher < 0.01) in a novel manner for A. sundingii. Ontology is abbreviated as BP (biological process), CC (cellular component) and MF (molecular function).
GO.ID	Term	Annotated	Significant	Expected	classicFisher	elimFisher	topgoFisher	parentchildFisher	Ontology
GO:0006044	N-acetylglucosamine metabolic process	2	1	0	0.0038	0.00075	0.00075	0.5	BP
GO:0009963	positive regulation of flavonoid biosynt...	6	1	0.01	0.0112	0.00225	0.00225	0.024	BP
GO:0010252	auxin homeostasis	22	1	0.04	0.0405	0.00824	0.00824	0.088	BP
GO:0003830	beta-1,4-mannosylglycoprotein 4-beta-N-a...	1	1	0	0.002	0.0004	0.0004	0.091	MF
GO:0047172	shikimate O-hydroxycinnamoyltransferase ...	1	1	0	0.002	0.0004	0.0004	1	MF
GO:0047205	quinate O-hydroxycinnamoyltransferase ac...	1	1	0	0.002	0.0004	0.0004	1	MF
GO:0050139	nicotinate-N-glucosyltransferase activit...	2	1	0	0.0039	0.00079	0.00079	0.029	MF
GO:0008106	alcohol dehydrogenase (NADP+) activity	7	1	0.01	0.0138	0.00276	0.00276	0.5	MF

## Sheet: S9
Supporting Table S9 - Significantly enriched Gene Ontology (GO) terms for loci differentially expressed (topgoFisher < 0.01) in a novel manner for A. lemsii. Ontology is abbreviated as BP (biological process), CC (cellular component) and MF (molecular function).
GO.ID	Term	Annotated	Significant	Expected	classicFisher	elimFisher	topgoFisher	parentchildFisher	Ontology
GO:0019253	reductive pentose-phosphate cycle	10	1	0.01	0.011	0.0019	0.0019	0.91	BP
GO:0006006	glucose metabolic process	32	1	0.04	0.035	0.006	0.006	0.63	BP
GO:0009744	response to sucrose	41	1	0.05	0.045	0.0077	0.0077	1	BP
GO:0048046	apoplast	112	2	0.13	0.0068	0.00014	0.00014	0.0208	CC
GO:0010319	stromule	23	1	0.03	0.0254	0.00428	0.00428	0.0079	CC
GO:0010290	chlorophyll catabolite transmembrane tra...	1	1	0	0.0012	0.0002	0.0002	0.0017	MF
GO:0015431	ABC-type glutathione S-conjugate transpo...	1	1	0	0.0012	0.0002	0.0002	0.0115	MF
GO:0047100	glyceraldehyde-3-phosphate dehydrogenase...	1	1	0	0.0012	0.0002	0.0002	0.25	MF
GO:0004320	oleoyl-[acyl-carrier-protein] hydrolase ...	2	1	0	0.0024	0.0004	0.0004	0.5	MF
GO:0016295	myristoyl-[acyl-carrier-protein] hydrola...	3	1	0	0.0036	0.00059	0.00059	0.75	MF
GO:0016296	palmitoyl-[acyl-carrier-protein] hydrola...	3	1	0	0.0036	0.00059	0.00059	0.75	MF
GO:0004365	glyceraldehyde-3-phosphate dehydrogenase...	4	1	0	0.0047	0.00079	0.00079	1	MF
GO:0000036	acyl carrier activity	6	1	0.01	0.0071	0.00119	0.00119	1	MF
GO:0008559	ABC-type xenobiotic transporter activity	12	1	0.01	0.0141	0.00237	0.00237	0.129	MF
GO:1901149	salicylic acid binding	19	1	0.02	0.0223	0.00375	0.00375	0.0087	MF
GO:0050661	NADP binding	36	1	0.04	0.0419	0.0071	0.0071	0.0759	MF
GO:0051287	NAD binding	49	1	0.06	0.0566	0.00965	0.00965	0.1034	MF

## Sheet: S10
Supporting Table S10 - Significantly enriched Gene Ontology (GO) terms for loci differentially expressed (topgoFisher < 0.01) in a novel manner in the homoploid hybrid species. Ontology is abbreviated as BP (biological process), CC (cellular component) and MF (molecular function).
GO.ID	Term	Annotated	Significant	Expected	classicFisher	elimFisher	topgoFisher	parentchildFisher	Ontology
GO:0048830	adventitious root development	2	1	0.01	0.0068	0.00138	0.0014	0.0045	BP
GO:0010589	leaf proximal/distal pattern formation	3	1	0.01	0.0101	0.00207	0.0021	0.6	BP
GO:0051693	actin filament capping	4	1	0.01	0.0135	0.00275	0.0028	0.6667	BP
GO:0007035	vacuolar acidification	5	1	0.02	0.0168	0.00344	0.0034	1	BP
GO:0030388	fructose 1,6-bisphosphate metabolic proc...	8	1	0.03	0.0267	0.0055	0.0055	0.0133	BP
GO:0051017	actin filament bundle assembly	8	1	0.03	0.0267	0.0055	0.0055	0.0169	BP
GO:0009616	RNAi-mediated antiviral immune response	10	1	0.03	0.0333	0.00687	0.0069	0.0667	BP
GO:0090110	COPII-coated vesicle cargo loading	10	1	0.03	0.0333	0.00687	0.0069	0.0254	BP
GO:0046034	ATP metabolic process	47	2	0.16	0.011	0.00046	0.0075	0.1418	BP
GO:0006526	arginine biosynthetic process	12	1	0.04	0.0398	0.00824	0.0082	0.4138	BP
GO:0035195	miRNA-mediated gene silencing	12	1	0.04	0.0398	0.00824	0.0082	0.3158	BP
GO:0023052	signaling	885	2	2.99	0.8087	0.12113	0.0092	0.3012	BP
GO:0006636	unsaturated fatty acid biosynthetic proc...	14	1	0.05	0.0463	0.0096	0.0096	0.1918	BP
GO:0005886	plasma membrane	1222	6	4.09	0.224	6.2e-05	6.2e-05	0.023	CC
GO:0030127	COPII vesicle coat	11	1	0.04	0.036	0.0075	0.0075	0.289	CC
GO:0070971	endoplasmic reticulum exit site	11	1	0.04	0.036	0.0075	0.0075	0.014	CC
GO:0005829	cytosol	1338	4	4.48	0.666	0.0097	0.0097	0.074	CC
GO:0102835	1-18:2-2-16:0-monogalactosyldiacylglycer...	2	1	0.01	0.0067	0.0013	0.0013	0.2	MF
GO:0102837	1-18:2-2-16:1-monogalactosyldiacylglycer...	2	1	0.01	0.0067	0.0013	0.0013	0.2	MF
GO:0102839	1-18:2-2-16:2-monogalactosyldiacylglycer...	2	1	0.01	0.0067	0.0013	0.0013	0.2	MF
GO:0102840	1-18:2-2-16:3-monogalactosyldiacylglycer...	2	1	0.01	0.0067	0.0013	0.0013	0.2	MF
GO:0102842	1-18:1-2-16:2-monogalactosyldiacylglycer...	2	1	0.01	0.0067	0.0013	0.0013	0.2	MF
GO:0102848	1-18:2-2-18:2-digalactosyldiacylglycerol...	2	1	0.01	0.0067	0.0013	0.0013	0.2	MF
GO:0102849	1-18:2-2-18:3-digalactosyldiacylglycerol...	2	1	0.01	0.0067	0.0013	0.0013	0.2	MF
GO:0102874	1-16:0-2-18:2-digalactosyldiacylglycerol...	2	1	0.01	0.0067	0.0013	0.0013	0.2	MF
GO:0102875	1-18:2-2-18:2-monogalactosyldiacylglycer...	2	1	0.01	0.0067	0.0013	0.0013	0.2	MF
GO:0004042	acetyl-CoA:L-glutamate N-acetyltransfera...	3	1	0.01	0.01	0.002	0.002	0.077	MF
GO:0103045	methione N-acyltransferase activity	3	1	0.01	0.01	0.002	0.002	0.018	MF
GO:0004332	fructose-bisphosphate aldolase activity	4	1	0.01	0.0134	0.0026	0.0026	0.364	MF
GO:0035197	siRNA binding	4	1	0.01	0.0134	0.0026	0.0026	0.444	MF
GO:0042389	omega-3 fatty acid desaturase activity	5	1	0.02	0.0167	0.0033	0.0033	0.042	MF
GO:0035198	miRNA binding	7	1	0.02	0.0233	0.0046	0.0046	0.778	MF
GO:0003729	mRNA binding	554	3	1.86	0.285	0.0048	0.0048	0.202	MF
GO:0046961	proton-transporting ATPase activity, rot...	13	1	0.04	0.0428	0.0085	0.0085	0.317	MF

[truncated: 7 more sheets: S11, S12, S13, S14, S15, S16, S17]
